# Supplementary material for: Influence of Phosphorus Structures and Their Oxidation States on Flame-Retardant Properties of Polyhydroxyurethanes
Source: Molecules. 2023 Jan 6;28(2):611. doi: 10.3390/molecules28020611 (PMC9867530; doi:10.3390/molecules28020611)
Supplement: Supplementary file 1 [file molecules-28-00611-s001.zip]

Archive with 1 entries (1 files):
- molecules-2068341-supplementary.pdf
